# Supplementary material for: Tips for a Successful Global Health Sabbatical
Source: Ann Glob Health. 2019 May 9;85(1):66. doi: 10.5334/aogh.724 (PMC6634421; doi:10.5334/aogh.724)
Supplement: Appendix 1. — A short list of programs that may facilitate sabbatical experiences is provided in Appendix 1. [file agh-85-1-724-s1.xlsx]

## Sheet: Sheet1
Appendix 1: Potential sources of support for global health sabbaticals.
Program	Website
National Institutes of Health	grants.nih.gov
Fogarty Program of the NIH	www.fic.nih.gov/programs/pages/default.aspx
National Science Foundation's Partnerships for International Research and Education	www.nsf.gov/funding/pgm_summ.jsp?pims_id=12819
Robert Wood Johnson Foundation	www.rwjf.org/en/how-we-work/grants-and-grant-programs.html
Fulbright Program	www.cies.org/Fulbright
Guggenheim Foundation	www.gf.org
Bush Medical Fellows Program	www.bushfoundation.org/fellowships/bush-fellowship
Human Frontiers of Science Program	www.hfsp.org/funding
European Union Marie Curie Fellowships	ec.europa.eu/research/mariecurieactions/index_en.htm
Peace Corps	www.peacecorps.gov/volunteer/is-peace-corps-right-for-me/global-health-service-partnership/
Seed Global Health	http://seedglobalhealth.org
Australian-American Health Policy Fellowship	www.commonwealthfund.org/Fellowships/Australian-American-Health-Policy-Fellowships.aspx
Japan Society for the Promotion of Science	www.jsps.go.jp/english/e-inv/index.html
Leverhulme Trust Visting Professorships	www.leverhulme.ac.uk/funding/grant-schemes/visiting-professorships
National Academies of Sciences, Engineering, and Medicine Research Associate Programs	sites.nationalacademies.org/PGA/RAP/index.htm
American Society for Microbiology International Professorship Program	www.asm.org/index.php/component/content/article/37-international/international-programs/318-international-professorship-program
American Society for Cell Biology Visiting Professorship Program	www.ascb.org/ascb-mac-visiting-professorship-awards-program/
